# Supplementary material for: No conclusive link between indoor fuel use and atopic dermatitis: a systematic review and meta-analysis with rigorous publication bias correction
Source: Front Public Health. 2025 Oct 7;13:1672618. doi: 10.3389/fpubh.2025.1672618 (PMC12537747; doi:10.3389/fpubh.2025.1672618)
Supplement: Supplementary file 1 [file Table_S1.xlsx]

## Sheet: Tabel S1
Table S1: Detailed Search Strategies for Each Database
PubMed：	((((((((((Atopic Dermatitis[Title/Abstract]) OR (Eczema, Atopic[Title/Abstract])) OR (Atopic Eczema[Title/Abstract])) OR (Neurodermatitis, Atopic[Title/Abstract])) OR (Atopic Neurodermatitis[Title/Abstract])) OR (Neurodermatitis, Disseminated[Title/Abstract])) OR (Disseminated Neurodermatitis[Title/Abstract])) OR (Eczema, Infantile[Title/Abstract])) OR (Infantile Eczema[Title/Abstract])) OR ("Der…
Embase：	('atopic dermatitis':ti,ab OR 'eczema, atopic':ti,ab OR 'atopic eczema':ti,ab OR 'neurodermatitis, atopic':ti,ab OR 'atopic neurodermatitis':ti,ab OR 'neurodermatitis, disseminated':ti,ab OR 'disseminated neurodermatitis':ti,ab OR 'eczema, infantile':ti,ab OR 'infantile eczema':ti,ab OR 'atopic dermatitis'/exp OR 'atopic dermatitis') AND ('stove':ti,ab OR 'cookstove':ti,ab OR 'biomass':ti,ab OR '…
web of science：	TS=((Atopic Dermatitis) OR ("Eczema, Atopic") OR ("Atopic Eczema") OR ("Neurodermatitis, Atopic") OR ("Atopic Neurodermatitis") OR ("Neurodermatitis, Disseminated") OR ("Disseminated Neurodermatitis") OR ("Eczema, Infantile") OR ("Infantile Eczema") OR ("Dermatitis, Atopic")) AND TS=(("stove" OR "cookstove" OR "biomass" OR "fuels" OR "biogas" OR "burn*" OR "ethanol" OR "gas" OR "electric*" OR "en…
Cochrane：	(((Atopic Dermatitis):ti,ab,kw OR (Eczema, Atopic):ti,ab,kw OR (Atopic Eczema):ti,ab,kw OR (Neurodermatitis, Atopic):ti,ab,kw OR (Atopic Neurodermatitis):ti,ab,kw OR (Neurodermatitis, Disseminated):ti,ab,kw OR (Disseminated Neurodermatitis):ti,ab,kw OR (Eczema, Infantile):ti,ab,kw OR (Infantile Eczema):ti,ab,kw OR [mh "Dermatitis, Atopic"])) AND ((((stove):ti,ab,kw OR (cookstove):ti,ab,kw OR (bio…

## Sheet: Tabel S2
Table S2: Detailed Quality Assessment of Included Studies using JBI and NOS checklists
JBI Critical Appraisal Checklist for Analytical Cross-Sectional Studies
Author	Criteria and corresponding scores
	Q1	Q2	Q3	Q4	Q5	Q6	Q7	Q8	Total Score	%
Mandla Bhuda et al	1	1	1	1	1	1	1	1	8	100
Zhang,R.et al	1	1	1	1	1	1	1	1	8	100
Ukawa, S. et al	1	1	1	1	1	1	1	1	8	100
Vicedo-Cabrera, A.M.et al	1	1	1	1	1	1	1	1	8	100
Fedortsiv,O et al	1	1	1	1	1	1	1	1	8	100
Zhang G et al	1	1	1	1	1	1	1	1	8	100
Kilpeläinen Met al	1	1	0	1	1	1	1	1	7	87.5
Schäfer T et al	1	1	1	1	1	1	1	1	8	100
Schäfer T and Vieluf D et al	1	1	1	1	1	1	1	1	8	100
Q1: Were the criteria for inclusion in the sample clearly defined? Q2: Were the study subjects and the setting described in detail? Q3: Was the exposure measured in a valid and reliable way? Q4: Were objective, standard criteria used for measurement of the condition? Q5: Were confounding factors identified? Q6: Were strategies to deal with confounding factors stated? Q7: Were the outcomes measure…
(1=Yes, 0=No, U=Unclear, NA=Not Applicable)
Newcastle-Ottawa Scale (NOS) for Cohort Studies
	Criteria and corresponding scores
Author	Selection (4 stars)	Comparability (2 stars)	Outcome (3 stars)	Total(9 stars)
Miyake Y et al.	4	2	2	8
